# Supplementary material for: Three-Country Snapshot of Ornithine Transcarbamylase Deficiency
Source: Life (Basel). 2022 Oct 27;12(11):1721. doi: 10.3390/life12111721 (PMC9695856; doi:10.3390/life12111721)
Supplement: Supplementary file 1 [file life-12-01721-s001.zip]

Archive with 1 entries (1 files):
- life-1948687-supplementary.pdf
